# Supplementary material for: Adenosine Receptor A2B Negatively Regulates Cell Migration in Ovarian Carcinoma Cells
Source: Int J Mol Sci. 2022 Apr 21;23(9):4585. doi: 10.3390/ijms23094585 (PMC9100769; doi:10.3390/ijms23094585)
Supplement: Supplementary file 1 [file ijms-23-04585-s001.zip]

Archive with 1 entries (1 files):
- ijms-1654211-supplementary.pdf
